# Supplementary material for: Causal inference in multi-cohort studies using the target trial framework to identify and minimize sources of bias
Source: Am J Epidemiol. 2024 Oct 23;194(9):2685–97. doi: 10.1093/aje/kwae405 (PMC12409135; doi:10.1093/aje/kwae405)
Supplement: Web_Material_kwae405 [file web_material_kwae405.zip]

Archive with 1 entries (1 files):
- AJE-01018-2022_supp material.docx
